# Supplementary material for: Targeting SMOX Preserves Optic Nerve Myelin, Axonal Integrity, and Visual Function in Multiple Sclerosis
Source: Biomolecules. 2025 Jan 21;15(2):158. doi: 10.3390/biom15020158 (PMC11853291; doi:10.3390/biom15020158)
Supplement: Supplementary file 1 [file biomolecules-15-00158-s001.zip]

Archive with 1 entries (1 files):
- biomolecules-3390786-supplementary.pdf
